# Supplementary material for: FOXA1 loss drives basal/squamous de-differentiation of prostate cancer and induces an immunosuppressive tumor microenvironment
Source: Nat Commun. 2026 Mar 28;17:4572. doi: 10.1038/s41467-026-71121-8 (PMC13195071; doi:10.1038/s41467-026-71121-8)
Supplement: Supplementary file 3 — Supplementary Data 1-4 [file 41467_2026_71121_MOESM3_ESM.xlsx]

## Sheet: summary
Supplementary Data
Supplementary Data 1. Macrophage and T cell signature gene sets (modified from Hirz. et al, 2023)
Supplementary Data 2. Cell type marker genes used for TESLA analyses
Supplementary Data 3. CyTEK spectral flow cytometry antibodies
Supplementary Data 4. Oligonucleotides used in this study

## Sheet: Supp Data 1
Supplementary Data 1. Macrophage and T cell signature gene sets (modified from Hirz. et al, 2023)
M1 Score	M2 Score	Cytotoxicity Score	Exhaustion Score
NOS2	MSR1	GZMA	TOX
IL12A	MRC1	GZMB	NR4A1
FCGR1	CD163	GZMM	NR4A2
CD80	IL10	GZMK	NR4A3
IL23A	CCL17	GZMH	PDCD1
CXCL9	CCL22	PRF1	CTLA4
CXCL10	CCL24		TIGIT
CD86	ARG1		HAVCR2
IL1A	CD200R1		LAG3
IL1B	PDCD1LG2		BTLA
IL6	CD274		CD244A
TNF	CSF1R		TBX21
CD68	IL1RN		EOMES
CCL5	IL1R2		PRDM1
IRF5	IL4RA		NFATC1
IRF1	CCL20		BATF
CD40	LYVE1		VHL
IDO1	VEGFA		FOXO
KYNU	VEGFB		FOXP1
CCR7	VEGFC		ENTPD1
	VEGFD		CXCL13
	EGF		MYO1E
	TGFB1		PRDM1
	TGFB2		WARS
	TGFB3		CREM
	MMP14		PRDM1
	MMP19		LAYN
	MMP9		PHLDA1
	WNT7B		SNAP47
	FASL		CD38
	TNFSF12		MYO7A
	TNFSF8		PARK7
	CD276
	VTCN1
	FN1
	IRF4
Reference:
Hirz, T. et al. Dissecting the immune suppressive human prostate tumor microenvironment via integrated single-cell and spatial transcriptomic analyses. Nature Communications 14, 663 (2023). https://doi.org/10.1038/s41467-023-36325-2

## Sheet: Supp Data 2
Supplementary Data 2. Cell type marker genes used for TESLA analyses
cell types	marker genes
CD4 T cells	CD3E, CD4, PTPRC
CD8 T cells	CD3E, CD8A, CD8B1, PTPRC
Macrophages	ADGRE1, MAFB, LYZ2, C1QB, PTPRC, ITGAM
Monocytes	CD14, S100A8, S100A9, PTPRC, ITGAM
Tumor epithelial	EPCAM
Stromal/Mesenchymal cells	VIM, COL1A1, COL3A1, COL6A1, COL6A2, DCN, TAGLN

## Sheet: Supp Data 3
Supplementary Data 3. CyTEK spectral flow cytometry antibodies
Antibodies	Dilution	Source	Catalog #
CD4-BV750 (GK1.5)	1:100	Biolegend	100467
CD8a-Spark Blue550 (53-6.7)	1:100	Biolegend	100780
CD45-BV570 (30-F11)	1:100	Biolegend	103135
CD3e-Percp5.5 (145-2C11)	1:100	Biolegend	100328
CD11b-BB515 (M1/70)	1:100	BD Horizon	564454
CD11c-AF532 (N418)	1:100	eBiosciences	58011482
CD19-BV785 (6D5)	1:100	Biolegend	115543
CD25-BV650 (PC61)	1:50	Biolegend	102038
CD44-PECy5 (IM7)	1:50	Biolegend	103010
CD69-BV510 (H1.2F3)	1:50	Biolegend	104532
CD73-APC (TY/11.8)	1:50	Biolegend	127210
IFN-γ-PECy7 (XMG1.2)	1:50	Biolegend	505826
TNF-α-BV650 (MP6-XT22)	1:50	Biolegend	506333
F4/80-PECy5 (BM8)	1:100	Biolegend	123114
MHCII-PE/Dazzle™ 594 (M5/114.15.2)	1:100	Biolegend	121606
CD163-PE (S15049F)	1:100	Biolegend	156704
CD274-BV605 (10F.9G2)	1:100	Biolegend	124321
CD279-APC-R700 (J43)	1:50	BD Biosciences	565815
Ly-6C-BV711 (HK1.4)	1:100	Biolegend	128037
Ly-6G-AF594 (1A8)	1:100	Biolegend	127636
Tim3-APC (B8.2C12)	1:50	Biolegend	134008
CD335(NKp46)-PerCp-eFluor710	1:100	eBiosciences	46-3351-82
CX3CR1-APC/Fire750 (SA011F11)	1:100	Biolegend	149039
CD86-FITC (GL-1)	1:100	Biolegend	105006
FoxP3-BV421 (MF-14)	1:25	Biolegend	126419
Ly108-BB700 (13G3)	1:100	BD Biosciences	742272
Ki67-PacificBlue (16A8)	1:50	Biolegend	652422
Tox-eFluor660 (TXRX10)	1:100	eBiosciences	50650282
CD103-BV480 (M290)	1:50	BD Biosciences	566118
KLRG1-PECy7 (2F1/KLRG1)	1:50	Biolegend	138416
CD45-APC-Cy7 (30-F11)	1:100	Biolegend	103116
CD8-BUV737 (53-6.7)	1:100	BD Biosciences	612759
CD4-FITC (GK1.5)	1:100	Biolegend	100406
CD279 (PD1)-PE (29F.1A12)	1:50	Biolegend	135206
Zombie yellow	1:500	Biolegend	423103
Live/Dead fixable blue	1:500	ThermoFisher	L23105

## Sheet: Supp Data 4
Supplementary Data 4. Oligonucleotides used in this study
Genotyping Primers:
Name	Sequence	Expected Band Size
Pten	F: CAA GCA CTC TGC GAA CTG AG	mutant=328 bp
	R: AAG TTT TTG AAG GCA AGA TGC	WT= 156 bp
Foxa1	F: CTG TGG ATT ATG TTC CTG ATC	mutant=480 bp
	R: GTG TCA GGA TGC CTA TCT GGT	WT= 290 bp
PBCre4	F: CTG AAG AAT GGG ACA GGC ATT G
	R: CAT CAC TCG TTG CAT CGA CC	Tg = 393 bp
	Internal positive control F: CAA ATG TTG CTT GTC TGG TG	internal control = 200 bp
	Internal positive control R: GTC AGT CGA GTG CAC AGT TT
