# Supplementary material for: FOXA1 loss drives basal/squamous de-differentiation of prostate cancer and induces an immunosuppressive tumor microenvironment
Source: Nat Commun. 2026 Mar 28;17:4572. doi: 10.1038/s41467-026-71121-8 (PMC13195071; doi:10.1038/s41467-026-71121-8)
Supplement: Supplementary file 6 — Source Data [file 41467_2026_71121_MOESM6_ESM.xlsx]

## Sheet: summary
Source Data file
Source Data Fig 1a. Uncropped DNA gels corresponding to Fig 1a
Source Data Fig 1F. Survival for P (n = 4) vs PF (n = 9) mice
Source Data Fig S1F. Raw values for mouse prostate tumor weights 12-18wk after castration in PbCre4:Ptenf/f (XP) and PbCre4:Ptenf/fFoxa1f/f (XPF)
Source Data Fig S1G. Tissues analyzed for evidence of metastasis
Source Data Fig 4F. Cytek spectral flow analysis of immune cell abundance in P (n=6) vs. PF (n=7) mouse prostate tumors, 18-21wks of age, as percent of total CD45+ cells
Source Data Fig 4G. Relative mean fluorescence intensity (MFI) for CD274 (PD-L1) expression in myeloid populations as detected by Cytek spectral flow
Source Data Fig 4H. Relative mean fluorescence intensity (MFI) of CD163 and CD80 expression in TAMs as detected by cytek spectral flow
Source Data Fig 4I. Cytek data for progenitor exhausted CD69+/Ly108+ and PD1+/Ly108+ CD8 T cells and terminally exhausted TOX+/PD1+ and CD101+/PD1+ CD8 T cells in PF vs. P, as a percentage of total CD8+ T cells
Source Data Fig 4J. Cytek spectral flow analysis of TNFα+/IFNγ+ effector T cells as a percentage of CD8+ T cells in PF vs P tumors
Source Data Fig 6H. Raw number migrated MDMs from co-culture assay
Source Data Fig S6I. Normalized relative quantity (NRQ) for mRNA expression level of FOXA1, CCL2, MIF, and TGFB in PC3-WT vs PC3-FOXA1 KD cells co-cultured with MDMs on a 3D biomatrix in Stacks (6 biological replicates)
Source Data Fig S6J. Endpoint tumor weights for PF derived allograft tumors treated with TGFBi or Vehicle control

## Sheet: Fig 1A
Source Data Fig 1a. Uncropped DNA gels corresponding to Fig 1a

## Sheet: Fig 1F
Source Data Fig 1F. Survival for P (n = 4) vs PF (n = 9) mice
weeks elapsed	P	PF
53	1
54	0
54	0
54	0
18		1
18		1
18		1
20		1
21		1
21		1
25		1
31		1
38		1
1 = subject experienced "event" of interest (death)
0 = subject "censored" (mice still alive at study endpoint of 54 weeks)

## Sheet: Fig S1F
Source Data Fig S1F. Raw values for mouse prostate tumor weights 12-18wk after castration in PbCre4:Ptenf/f (XP) and PbCre4:Ptenf/fFoxa1f/f (XPF)
Tumor weight (mg)
XP	XPF
87.7	162.7
102.5	546
68.6	352.1
70	154
65.8	155
101.3

## Sheet: Fig S1G
Source Data Fig S1G. Tissues analyzed for evidence of metastasis
#	Genotype	Eartag ID	Marker	Organ	Metastasis	Comments
1	XPF	1833	AR	Lymph node	❌
				Lung	✅	Lung mets detected by AR and H&E staining
				Liver	❌
2	XPF	1733	AR	Lymph node	✅	Lymph node mets detected by AR and H&E staining
				Lung	❌
				Liver	❌
3	XPF	339	AR	Lymph node	❌
				Lung	❌
				Liver	❌
4	XPF	1074	AR	Lymph node	❌
				Lung	❌
				Liver	❌
5	XPF	1719	AR	Lymph node	❌
				Lung	❌
				Liver	❌
6	XP	1781	AR	Lymph node	❌
				Lung	❌
				Liver	❌
7	XP	1883	AR	Lymph node	❌
				Lung	❌
				Liver	❌
8	XP	213	AR	Lymph node	❌
				Lung	❌
				Liver	❌
9	XP	1230	AR	Lymph node	❌
				Lung	❌
				Liver	❌
10	XP	30823	AR	Lymph node	❌
				Lung	❌
				Liver	❌
11	PF15	532	AR	Lymph node	❌
				Lung	❌
				Liver	❌
12	PF15	1753	AR	Lymph node	❌
				Lung	❌
				Liver	❌
13	PF18	554	AR	Lymph node	❌
				Lung	❌
				Liver	❌
14	PF18	1003	AR	Lymph node	❌
				Lung	❌
				Liver	❌
15	PF18	333	AR	Lymph node	❌
				Lung	❌
				Liver	❌
16	PF21	1259	AR	Lymph node	❌
				Lung	❌
				Liver	❌
17	PF21	1285	AR	Lymph node	❌
				Lung	❌
				Liver	❌
18	PF21	1508	AR	Lymph node	❌
				Lung	❌
				Liver	❌
19	PF21	1594	AR	Lymph node	❌
				Lung	❌
				Liver	❌
20	P15	519	AR	Lymph node	❌
				Lung	❌
				Liver	❌
21	P15	1865	AR	Lymph node	❌
				Lung	❌
				Liver	❌
22	P18	189	AR	Lymph node	❌
				Lung	❌
				Liver	❌
23	P18	1518	AR	Lymph node	❌
				Lung	❌
				Liver	❌
24	P18	2717	AR	Lymph node	❌
				Lung	❌
				Liver	❌
25	P21	1306	AR	Lymph node	❌
				Lung	❌
				Liver	❌
26	P21	1309	AR	Lymph node	❌
				Lung	❌
				Liver	❌

## Sheet: Fig 4F
Source Data Fig 4F. Cytek spectral flow analysis of immune cell abundance in P (n=6) vs. PF (n=7) mouse prostate tumors, 18-21wks of age, as percent of total CD45+ cells
% of CD45+ cells	P						PF
	1	2	3	4	5	6	1	2	3	4	5	6	7
CD3+ T cell	6.98	8.08	1.12	3.94	5.94	1.26	3.77	7.49	1.1	4.08	7.13	4.57	1.28
CD8+ T cell	5.7	4.54	0.763	2.43	3.9	0.621	3.52	6.11	0.959	3.59	3.53	4.37	1.12
CD4+ T cell	1.21	3.19	0.358	1.48	1.98	0.636	0.171	1.27	0.138	0.353	2.07	0.143	0.153
B cell	8.63	4.8	0.483	2.1	4.75	0.198	0.372	0.557	0.277	0.418	1.63	0.393	0.361
DC	1.84	1.33	0.322	0.978	1.75	0.16	1.69	2.99	1.5	2.36	2.57	0.678	0.913
M-MDSC	8.97	10.5	10.7	19.5	20.4	0.157	1.04	12	33.4	15.9	13.3	14.9	32
PMN-MDSC	0.115	1.91	2	1	0.651	0.0258	0.463	18.4	9.19	9.23	5.25	0.0982	1.03
TAM	17	11.5	2.79	6.42	15.3	1.95	8.79	10.3	3.57	7.93	13.6	4.36	4.02

## Sheet: Fg 4G
Source Data Fig 4G. Relative mean fluorescence intensity (MFI) for CD274 (PD-L1) expression in myeloid populations as detected by Cytek spectral flow
CD274	P						PF
M-MDSC	1.15426	1.37259	0.744554	1.01875	0.93083	0.779013	1.62599	1.11891	1.11801	1.28328	1.59716	1.3323	1.1223
PMN-MDSC	1.15513	1.31239	0.846092	1.14219	1.06403	0.480168	3.56333	1.39502	1.08633	1.45897	1.70125	2.96194	1.2027
DC	0.842068	1.33936	0.905254	0.988086	1.16715	0.758086	1.06477	1.42324	1.47073	1.45344	1.634	1.59815	1.36865
TAM	0.958436	1.13985	0.922732	1.01801	1.00736	0.953625	1.14563	1.14885	1.33974	1.21931	1.36596	1.3488	1.37096

## Sheet: Fig 4H
Source Data Fig 4H. Relative mean fluorescence intensity (MFI) of CD163 and CD80 expression in TAMs as detected by cytek spectral flow
CD163	P						PF
M-MDSC	1.53796	1.12282	0.701472	0.994079	1.04825	0.595415	1.20004	0.937504	1.14545	1.20431	1.18051	1.58011	1.44152
PMN-MDSC	1.21929	1.21277	0.857532	1.12985	1.07028	0.510276	3.18652	1.43302	1.01442	1.31146	1.50046	2.23254	1.29968
DC	1.07791	1.04991	1.05267	0.930632	1.22851	0.660364	1.33059	1.51747	1.61308	1.66168	1.48923	1.26661	1.69978
TAM	1.02579	0.932732	1.14039	0.94091	1.0084	0.951779	1.46682	1.14768	1.3351	1.39007	1.17294	1.36817	1.50952
CD80	P						PF
M-MDSC	0.787412	0.692033	1.46198	1.00528	0.430722	1.62257	0.669972	0.920951	0.569817	0.172951	0	0.544035	0.789881
PMN-MDSC	1.12339	0.854268	0.991167	1.00148	0.772292	1.2574	0.449641	0.284162	1.15497	0.795235	0	0.405172	1.18284
DC	1.32219	0.935622	1.04468	0.907687	0.438857	1.35096	0.5292	0.265811	0	0.181317	0.424038	0.591038	0.298808
TAM	1.0859	0.968303	1.04958	0.895345	0.931425	1.06945	0.697496	0.57959	0	0.504971	0.573049	0.622276	0.219761

## Sheet: Fig 4I
Source Data Fig 4I. Cytek data for progenitor exhausted CD69+/Ly108+ and PD1+/Ly108+ CD8 T cells and terminally exhausted TOX+/PD1+ and CD101+/PD1+ CD8 T cells in PF vs. P, as a percentage of total CD8+ T cells
	P						PF
CD69+ / Ly108+	65.9	61.9	53.6	54.1	60.8	44.7	43.1	51	40.5	37.2	41.1	16.7	33.3
CD279+ / Ly108+	70	64.9	54.1	53.4	57	42.4	47.7	51.1	48.5	41.1	44.1	17.8	35.8
TOX+ / CD279+	86.7	83.5	74.7	84.6	76.9	69.1	91.7	88.8	90.4	82.9	86.9	78.6	87.3
CD101+ / CD279+	27	21.5	27.3	22	21.5	30.4	39.1	29	25.1	28.2	26.6	34.5	34.9

## Sheet: Fig 4J
Source Data Fig 4J. Cytek spectral flow analysis of TNFα+/IFNγ+ effector T cells as a percentage of CD8+ T cells in PF vs P tumors
TNFa+ / IFNg+
P	PF
5.99	10.7
6.87	9.14
11.1	5.28
9.08	7.3
29.7	12
39.7	0.46
	1.48

[truncated: 3 more sheets: Fig 6H, Fig S6I, Fig S6J]
